# Supplementary material for: Safety Assessment of Lemon Myrtle (Backhousia citriodora) Extract: 28-Day Oral Toxicity Study in Rats and In Vitro and In Vivo Genotoxicity Studies
Source: Toxics. 2026 Feb 28;14(3):213. doi: 10.3390/toxics14030213 (PMC13029901; doi:10.3390/toxics14030213)
Supplement: Supplementary file 1 [file toxics-14-00213-s001.zip]

Archive with 1 entries (1 files):
- toxics-4131252-supplementary.pdf
